# Supplementary material for: Analysis of weighted gene co-expression network of triterpenoid-related transcriptome characteristics from different strains of Wolfiporia cocos
Source: Sci Rep. 2021 Sep 14;11:18207. doi: 10.1038/s41598-021-97616-6 (PMC8440546; doi:10.1038/s41598-021-97616-6)
Supplement: Supplementary file 12 — Supplementary Table S1. [file 41598_2021_97616_MOESM12_ESM.xlsx]

## Sheet: Table S1
Table S1 Throughput and quality of RNA-seq of samples
Sample	No. of raw reads	No. of clean reads	Multiple Mapped Reads	Mapping Ratio(%)	Q20(%)	Q30(%)	GC content(%)
Hd17-1	49443264	48646584	3241110	92.18	99.1	96.98	57.67
Hd17-2	57069334	56143790	3876147	92.35	99.09	96.95	57.73
Hd17-3	58364474	57334282	3927328	92.41	99.05	96.86	57.42
Hd34-1	47643390	46916374	3065461	92.75	99.07	96.9	57.65
Hd34-2	49995230	49215252	3331669	92.06	99.08	96.93	57.46
Hd34-3	46722588	45978738	3160994	92.64	99.05	96.86	57.46
Hd51-1	52938778	52207298	3470585	92.6	99.16	97.16	57.46
Hd51-2	47556084	46827310	3041524	93.1	99.08	96.92	57.7
Hd51-3	54687348	53813252	3665920	93.2	99.08	96.93	57.48
Ld17-1	49825826	48853942	3117599	92.8	99.01	96.75	57.81
Ld17-2	76163900	74830456	4629905	92.54	99.06	96.88	57.65
Ld17-3	64840360	63758552	4096090	92.49	99.08	96.94	57.72
Ld34-1	69549900	68317596	4383903	93.07	99.19	97.38	57.35
Ld34-2	73145282	72046316	4520817	93.67	99.22	97.43	57.74
Ld34-3	60119712	59271498	3650395	93.4	99.23	97.47	57.65
Ld51-1	74741142	73658172	4592186	92.95	99.22	97.44	57.6
Ld51-2	73090694	72050486	4444066	92.8	99.23	97.47	57.4
Ld51-3	87693220	86345808	5262733	92.42	99.2	97.38	57.79
No. is short for number.

## Sheet: Table S2
Table S2 Gene IDs, descriptions and primer sequences for the twelve genes used for qPCR verification.
Gene ID	Gene description	Sense primer	Reverse primer
Unigene0002741	carG	CAGGTTCAGCAGTTCATC	CAGTCGCCCACAAGATAT
Unigene0003514	fabG	CACGCTCAACGATATTTC	TTCACCTTGTCCTCATTG
Unigene0005043	norA	CGGACGAGAAGAAGATGT	AGATGAATGGAGCCTTGT
Unigene0006144	TRANK1	CTTATACAGAATGGAGGAGAATGG	TGCGTGAGACCGATAGTT
Unigene0006213	erg26	GGATGAGAGCAGCACAGT	GCACCCAAACAGGATGAAC
Unigene0006800	Matk	AAGGAATGACTGACGGTATT	CAATAGGTGGACGCTCTC
Unigene0009035	SQLE	TACCCGCTACTCGTCTTCAA	ATCTCCGTCCACACCAGT
Unigene0011372	ayr1	GCGTTCTTATCACTGGCT	CACTTGTAGTCCTTGCTCAT
Unigene0012366	nsdhl	ACCCAAACTCGCATACATT	TCAATCGGCTTCGTGATG
Unigene0014333	CYP72A14	AAGGGCGGTCAAGATAAC	GCAATCAGGAAGGTAGGAA
Unigene0014747	faah-1	CACTACTCGCAATGGATG	TACAGGCTTGAAGGAATAGA
Unigene0015621	erg11	AGGTATGGGCTATGTAAAC	CCGAAGAGATGGAATGAT
Unigene0006291	TUBB2（Intrinsic genes）	ATAGCGACCTCACGATGG	GACTTGCGACACGATGAC

## Sheet: Table S3
Table S3 KEGG pathway significantly overrepresented in the three pattern of gene expression the reference set
Pathway ID	Pathway	DEGs genes with pathway annotation	All genes with pathway annotation	Pvalue
bisque4
ko04111	Cell cycle - yeast	21(11.29%)	89(3.83%)	0
ko04113	Meiosis - yeast	17(9.14%)	66(2.84%)	0
ko03030	DNA replication	13(6.99%)	47(2.02%)	0
ko03430	Mismatch repair	9(4.84%)	24(1.03%)	0.0001
ko00900	Terpenoid backbone biosynthesis	6(3.23%)	23(0.99%)	0.0078
ko03420	Nucleotide excision repair	9(4.84%)	45(1.94%)	0.0079
ko01212	Fatty acid metabolism	8(4.3%)	38(1.64%)	0.0088
ko01040	Biosynthesis of unsaturated fatty acids	6(3.23%)	28(1.21%)	0.0207
ko03410	Base excision repair	6(3.23%)	32(1.38%)	0.0381
ko00240	Pyrimidine metabolism	11(5.91%)	81(3.49%)	0.0549
ko00072	Synthesis and degradation of ketone bodies	2(1.08%)	6(0.26%)	0.0772
ko00230	Purine metabolism	12(6.45%)	96(4.13%)	0.0777
ko04139	Regulation of mitophagy - yeast	6(3.23%)	38(1.64%)	0.0782
ko00100	Steroid biosynthesis	4(2.15%)	21(0.9%)	0.0813
ko00061	Fatty acid biosynthesis	2(1.08%)	7(0.3%)	0.1026
ko00564	Glycerophospholipid metabolism	6(3.23%)	42(1.81%)	0.1144
ko00790	Folate biosynthesis	2(1.08%)	8(0.34%)	0.1298
ko00650	Butanoate metabolism	3(1.61%)	16(0.69%)	0.1309
ko03040	Spliceosome	12(6.45%)	109(4.69%)	0.1578
ko01110	Biosynthesis of secondary metabolites	33(17.74%)	349(15.03%)	0.1651
blue
ko01100	Metabolic pathways	250(47.26%)	922(39.71%)	0
ko00970	Aminoacyl-tRNA biosynthesis	22(4.16%)	48(2.07%)	0.0003
ko00340	Histidine metabolism	12(2.27%)	20(0.86%)	0.0004
ko00330	Arginine and proline metabolism	20(3.78%)	43(1.85%)	0.0005
ko01210	2-Oxocarboxylic acid metabolism	23(4.35%)	54(2.33%)	0.0008
ko01230	Biosynthesis of amino acids	48(9.07%)	141(6.07%)	0.0011
ko00300	Lysine biosynthesis	12(2.27%)	24(1.03%)	0.0031
ko00380	Tryptophan metabolism	17(3.21%)	41(1.77%)	0.0055
ko00290	Valine, leucine and isoleucine biosynthesis	7(1.32%)	13(0.56%)	0.0144
ko00790	Folate biosynthesis	5(0.95%)	8(0.34%)	0.0182
ko01110	Biosynthesis of secondary metabolites	95(17.96%)	349(15.03%)	0.0202
ko00220	Arginine biosynthesis	8(1.51%)	17(0.73%)	0.0233
ko00770	Pantothenate and CoA biosynthesis	8(1.51%)	17(0.73%)	0.0233
ko01120	Microbial metabolism in diverse environments	67(12.67%)	238(10.25%)	0.0243
ko03022	Basal transcription factors	12(2.27%)	31(1.34%)	0.033
ko00410	beta-Alanine metabolism	11(2.08%)	29(1.25%)	0.0468
ko00230	Purine metabolism	29(5.48%)	96(4.13%)	0.0529
ko00240	Pyrimidine metabolism	25(4.73%)	81(3.49%)	0.0549
ko00310	Lysine degradation	11(2.08%)	30(1.29%)	0.0593
ko03020	RNA polymerase	12(2.27%)	34(1.46%)	0.0657
brown
ko00561	Glycerolipid metabolism	11(5.53%)	46(1.98%)	0.0013
ko00920	Sulfur metabolism	6(3.02%)	19(0.82%)	0.0039
ko03450	Non-homologous end-joining	4(2.01%)	11(0.47%)	0.0107
ko01120	Microbial metabolism in diverse environments	29(14.57%)	238(10.25%)	0.0277
ko00052	Galactose metabolism	5(2.51%)	22(0.95%)	0.0347
ko00360	Phenylalanine metabolism	5(2.51%)	27(1.16%)	0.0752
ko00910	Nitrogen metabolism	4(2.01%)	20(0.86%)	0.0855
ko04213	Longevity regulating pathway - multiple species	1(0.5%)	1(0.04%)	0.0857
ko00520	Amino sugar and nucleotide sugar metabolism	9(4.52%)	64(2.76%)	0.0918
ko00061	Fatty acid biosynthesis	2(1.01%)	7(0.3%)	0.1152
ko00500	Starch and sucrose metabolism	7(3.52%)	50(2.15%)	0.1308
ko00380	Tryptophan metabolism	6(3.02%)	41(1.77%)	0.1333
ko04146	Peroxisome	8(4.02%)	60(2.58%)	0.1365
ko00260	Glycine, serine and threonine metabolism	6(3.02%)	42(1.81%)	0.1451
ko00330	Arginine and proline metabolism	6(3.02%)	43(1.85%)	0.1573
ko00592	alpha-Linolenic acid metabolism	1(0.5%)	2(0.09%)	0.1641
ko00860	Porphyrin and chlorophyll metabolism	3(1.51%)	19(0.82%)	0.2188
ko00410	beta-Alanine metabolism	4(2.01%)	29(1.25%)	0.2333
ko00909	Sesquiterpenoid and triterpenoid biosynthesis	1(0.5%)	3(0.13%)	0.2358
ko00040	Pentose and glucuronate interconversions	5(2.51%)	39(1.68%)	0.2383

## Sheet: Table S4
Table S4 List of genes were selected for GO and KEGG enrichment.
bisque4			blue			brown
GeneID	Connectivity	Symbol	GeneID	Connectivity	Symbol	GeneID	Connectivity	Symbol
Unigene0000241	59.1555	fabG	Unigene0000027	645.031	Unigene0000027	Unigene0000022	295.139	Unigene0000022
Unigene0000449	92.3366	hgsA	Unigene0000298	749.049	Unigene0000298	Unigene0000053	304.549	Unigene0000053
Unigene0000563	124.577	fas2	Unigene0000321	525.746	Unigene0000321	Unigene0000702	232.88	Unigene0000702
Unigene0000576	129.454	ACLY	Unigene0000513	691.563	Unigene0000513	Unigene0000914	286.179	Unigene0000914
Unigene0000690	99.3161	Unigene0000690	Unigene0001615	643.343	SPAC26A3.14c	Unigene0001212	276.07	Unigene0001212
Unigene0000715	131.323	ADK1	Unigene0001691	738.459	FLS	Unigene0001396	188.453	swi6
Unigene0001215	120.683	Unigene0001215	Unigene0001800	436.954	SPCC4G3.17	Unigene0001876	285.792	Unigene0001876
Unigene0001269	105.199	Unigene0001269	Unigene0001854	638.246	Unigene0001854	Unigene0001966	235.125	Unigene0001966
Unigene0001837	96.5256	RSB1	Unigene0002247	619.824	vdlC	Unigene0002023	279.214	Unigene0002023
Unigene0001911	122.466	mvd1	Unigene0002400	239.155	otcC	Unigene0002050	265.998	aorO
Unigene0002314	128.025	GPD2	Unigene0002401	463.817	Abcd2	Unigene0003401	218.856	Unigene0003401
Unigene0002653	109.511	orc1	Unigene0002560	318.454	Unigene0002560	Unigene0003459	219.877	UGA4
Unigene0002715	72.0733	Unigene0002715	Unigene0002925	447.107	SPCC162.03	Unigene0003682	334.42	Unigene0003682
Unigene0002732	42.1782	FDPS	Unigene0002926	447.555	SPCC162.03	Unigene0003953	232.18	Unigene0003953
Unigene0003028	144.995	Unigene0003028	Unigene0002948	525.88	cpr-c2	Unigene0004245	301.896	Unigene0004245
Unigene0003543	104.412	Unigene0003543	Unigene0002968	645.962	GPA2	Unigene0004349	300.826	Unigene0004349
Unigene0003941	130.828	NSA2	Unigene0003315	520.325	ALKBH2	Unigene0006525	288.143	Unigene0006525
Unigene0004020	111.884	Unigene0004020	Unigene0003507	590.726	Unigene0003507	Unigene0007007	299.486	Unigene0007007
Unigene0004259	108.342	shmt2	Unigene0003716	470.939	Unigene0003716	Unigene0007146	219.506	Unigene0007146
Unigene0004329	122.153	Unigene0004329	Unigene0004311	544.631	Unigene0004311	Unigene0008078	228.275	Unigene0008078
Unigene0004398	55.1056	FDPS	Unigene0004318	633.63	pif1	Unigene0008573	218.613	Unigene0008573
Unigene0004409	102.278	Unigene0004409	Unigene0004405	362.439	ybiU	Unigene0008890	293.581	psbZ
Unigene0005335	100.827	CYP3A24	Unigene0004491	507.259	Unigene0004491	Unigene0008999	232.447	Unigene0008999
Unigene0005802	135.743	msp1	Unigene0004565	541.953	aorO	Unigene0009321	286.002	cmbl
Unigene0006183	144.145	Unigene0006183	Unigene0004652	615.386	Unigene0004652	Unigene0009415	303.706	psbJ
Unigene0006199	112.636	CYP503A1	Unigene0005126	371.563	Unigene0005126	Unigene0009855	302.018	Unigene0009855
Unigene0006510	99.6847	malA	Unigene0005249	697.31	Unigene0005249	Unigene0009873	301.352	psbB
Unigene0006662	115.92	Unigene0006662	Unigene0005474	697.82	Unigene0005474	Unigene0009891	298.272	A
Unigene0007217	127.612	YKT6	Unigene0005584	640.339	Unigene0005584	Unigene0011122	238.721	Unigene0011122
Unigene0007280	125.588	Unigene0007280	Unigene0005864	666.821	Unigene0005864	Unigene0011767	246.385	Unigene0011767
Unigene0007618	114.388	Unigene0007618	Unigene0005952	656.209	Unigene0005952	Unigene0012969	212.466	Unigene0012969
Unigene0008038	105.769	Unigene0008038	Unigene0005998	665.16	EXG1	Unigene0013088	280.31	Unigene0013088
Unigene0008136	100.655	SPBC12C2.09c	Unigene0006003	339.221	tfb4	Unigene0013533	281.239	Unigene0013533
Unigene0008236	107.921	OLE1	Unigene0006089	441.729	scn1	Unigene0014140	300.015	Unigene0014140
Unigene0009035	133.936	SQLE	Unigene0006344	661.912	ACO2	Unigene0014990	232.176	Unigene0014990
Unigene0009289	147.296	PEX19-1	Unigene0006470	433.226	COG5	Unigene0015405	244.438	bop1-a
Unigene0009828	81.7886	Unigene0009828	Unigene0006717	760.728	Unigene0006717	Unigene0016817	260.338	SPCC1183.11
Unigene0010350	143.707	MMM1	Unigene0006860	621.613	PUS9	Unigene0000595	258.342	OPT5
Unigene0010585	108.991	nam9	Unigene0006931	517.733	SPBC409.08	Unigene0003708	239.343	HGT1
Unigene0010922	115.561	PEX11A	Unigene0006981	513.199	Unigene0006981	Unigene0004283	241.702	GIP
Unigene0011049	139.411	PEX5L	Unigene0007650	686.967	Unigene0007650	Unigene0005659	298.704	bZIP
Unigene0012065	30.7466	TAT	Unigene0007899	689.719	TOXD	Unigene0005923	315.315	CHI1
Unigene0012451	46.5258	taf7	Unigene0007907	28.0587	Unigene0007907	Unigene0006800	319.288	Matk
Unigene0012483	136.67	Unigene0012483	Unigene0007909	33.7847	Unigene0007909	Unigene0007298	235.217	ZNF879
Unigene0012775	47.7752	COQ2	Unigene0007999	531.278	Unigene0007999	Unigene0011761	261.329	betA
Unigene0012875	17.0426	nus1	Unigene0008604	623.048	Unigene0008604	Unigene0000435	120.566	FACE1
Unigene0013091	131.199	YHM2	Unigene0009115	513.491	MGG_04626	Unigene0002741	138.74	FDPS
Unigene0013092	74.9211	Unigene0013092	Unigene0009759	708.657	Unigene0009759	Unigene0006213	268.671	erg26
Unigene0013257	97.0026	MRPL24	Unigene0011406	29.3968	Unigene0011406	Unigene0015621	236.7	erg11
Unigene0013741	112.74	Unigene0013741	Unigene0013161	599.258	YJR111C	Unigene0001237	82.4221	PST2
Unigene0014022	100.944	lat1	Unigene0013524	655.024	Unigene0013524	Unigene0013210	165.247	ERG9
Unigene0014099	83.4691	QCR2	Unigene0014230	502.884	MCH4	Unigene0014799	47.3851	FTA
Unigene0014385	92.0934	mrp-9	Unigene0014523	655.535	Unigene0014523
Unigene0014527	70.0344	Unigene0014527	Unigene0014848	633.647	Unigene0014848
Unigene0014534	151.349	acat1-b	Unigene0015161	290.922	CMC1
Unigene0014738	156.123	erg6	Unigene0015863	657.527	Unigene0015863
Unigene0014749	126.252	erg6	Unigene0016113	554.632	Unigene0016113
Unigene0015008	153.838	CC1G_02019	Unigene0016152	693.83	Unigene0016152
Unigene0015114	95.5308	cdc13	Unigene0016157	657.732	CTSE
Unigene0015218	118.786	Znhit6	Unigene0016506	699.967	Unigene0016506
Unigene0015687	85.3161	tsr3	Unigene0016637	691.465	Unigene0016637
Unigene0015958	106.133	SEY1	Unigene0000925	631.123	CYP3A24
Unigene0015976	130.184	EXO84	Unigene0001115	549.712	ordA
Unigene0016030	95.9649	Unigene0016030	Unigene0001369	33.431	Unigene0001369
Unigene0016190	98.112	SPBC1709.03	Unigene0002427	716.836	PAAF1
Unigene0016249	120.519	Unigene0016249	Unigene0002631	472.403	hsp16
Unigene0016366	136.264	lac1	Unigene0002854	689.625	CYP52E2
Unigene0016445	113.864	ctk3	Unigene0003508	577.335	REV3L
Unigene0016538	112.439	TMS1	Unigene0003624	522.163	sec14
			Unigene0004145	335.534	rhmA
			Unigene0004261	760.672	Pm20d2
			Unigene0004769	405.372	ABCD2
			Unigene0005043	682.243	norA
			Unigene0005921	510.577	gox
			Unigene0006621	733.357	CYP3A24
			Unigene0007675	426.3	ALDH3A2
			Unigene0007806	623.565	ordA
			Unigene0008085	699.594	GRE2
			Unigene0008225	25.5958	Unigene0008225
			Unigene0008326	269.014	auh
			Unigene0014510	582.646	MMF1
			Unigene0003146	470.894	TAT
			Unigene0004059	98.4963	erg6
			Unigene0007103	146.698	erg26
			Unigene0012490	153.838	ERG11
			Unigene0001642	170.402	COQ2
			Unigene0001914	356.497	COQ2
			Unigene0004578	337.712	ERG2
			Unigene0010654	31.336	FTA
			Unigene0011352	285.431	CAO2
			Unigene0015620	217.527	erg11
			Unigene0015643	215.591	ACAT

## Sheet: Table S5
Table S5 The GO terms of the genes in module bisque4
GO ID	Description	Number of genes
BiologicalProcess
GO:0008152	metabolic process	7
GO:1901575	organic substance catabolic process	7
GO:0009987	cellular process	6
GO:0044238	primary metabolic process	6
GO:0044710	single-organism metabolic process	6
GO:0044699	single-organism process	6
GO:0044237	cellular metabolic process	5
GO:0006629	lipid metabolic process	4
GO:0044763	single-organism cellular process	4
GO:0044255	cellular lipid metabolic process	3
GO:1901361	organic cyclic compound catabolic process	3
GO:0009058	biosynthetic process	2
GO:0044249	cellular biosynthetic process	2
GO:0071840	cellular component organization or biogenesis	2
GO:0044270	cellular nitrogen compound catabolic process	2
GO:0006720	isoprenoid metabolic process	2
GO:0034655	nucleobase-containing compound catabolic process	2
GO:0009166	nucleotide catabolic process	2
GO:1901576	organic substance biosynthetic process	2
GO:0044281	small molecule metabolic process	2
GO:0019439	aromatic compound catabolic process	1
GO:1901136	carbohydrate derivative catabolic process	1
GO:1901135	carbohydrate derivative metabolic process	1
GO:0046394	carboxylic acid biosynthetic process	1
GO:0019752	carboxylic acid metabolic process	1
GO:0009056	catabolic process	1
GO:0006725	cellular aromatic compound metabolic process	1
GO:0044248	cellular catabolic process	1
GO:0044085	cellular component biogenesis	1
GO:0016043	cellular component organization	1
GO:0034645	cellular macromolecule biosynthetic process	1
GO:0044260	cellular macromolecule metabolic process	1
GO:0051234	establishment of localization	1
GO:0006633	fatty acid biosynthetic process	1
GO:0006631	fatty acid metabolic process	1
GO:0010467	gene expression	1
GO:0046700	heterocycle catabolic process	1
GO:0046483	heterocycle metabolic process	1
GO:0008610	lipid biosynthetic process	1
GO:0051179	localization	1
GO:0009059	macromolecule biosynthetic process	1
GO:0043170	macromolecule metabolic process	1
GO:0072330	monocarboxylic acid biosynthetic process	1
GO:0032787	monocarboxylic acid metabolic process	1
GO:0006807	nitrogen compound metabolic process	1
GO:0055086	nucleobase-containing small molecule metabolic process	1
GO:1901292	nucleoside phosphate catabolic process	1
GO:0006753	nucleoside phosphate metabolic process	1
GO:0006996	organelle organization	1
GO:0016053	organic acid biosynthetic process	1
GO:0006082	organic acid metabolic process	1
GO:1901565	organonitrogen compound catabolic process	1
GO:1901564	organonitrogen compound metabolic process	1
GO:0046434	organophosphate catabolic process	1
GO:0019637	organophosphate metabolic process	1
GO:0043436	oxoacid metabolic process	1
GO:0007031	peroxisome organization	1
GO:0006796	phosphate-containing compound metabolic process	1
GO:0006793	phosphorus metabolic process	1
GO:0006195	purine nucleotide catabolic process	1
GO:0006163	purine nucleotide metabolic process	1
GO:0009154	purine ribonucleotide catabolic process	1
GO:0009150	purine ribonucleotide metabolic process	1
GO:0072523	purine-containing compound catabolic process	1
GO:0072521	purine-containing compound metabolic process	1
GO:0022613	ribonucleoprotein complex biogenesis	1
GO:0009261	ribonucleotide catabolic process	1
GO:0009259	ribonucleotide metabolic process	1
GO:0019693	ribose phosphate metabolic process	1
GO:0042254	ribosome biogenesis	1
GO:0044711	single-organism biosynthetic process	1
GO:0044712	single-organism catabolic process	1
GO:0044283	small molecule biosynthetic process	1
GO:0008202	steroid metabolic process	1
GO:0006810	transport	1
MolecularFunction
GO:0003824	catalytic activity	8
GO:0097159	organic cyclic compound binding	4
GO:0032549	ribonucleoside binding	4
GO:0005488	binding	3
GO:0097367	carbohydrate derivative binding	3
GO:1901363	heterocyclic compound binding	3
GO:0001882	nucleoside binding	3
GO:0001883	purine nucleoside binding	3
GO:0032550	purine ribonucleoside binding	3
GO:0036094	small molecule binding	3
GO:0016740	transferase activity	2
GO:0046912	transferase activity, transferring acyl groups, acyl groups converted into alkyl on transfer	2
GO:0016787	hydrolase activity	1
GO:0016817	hydrolase activity, acting on acid anhydrides	1
GO:0016818	hydrolase activity, acting on acid anhydrides, in phosphorus-containing anhydrides	1
GO:0017111	nucleoside-triphosphatase activity	1
GO:0016491	oxidoreductase activity	1
GO:0016462	pyrophosphatase activity	1
GO:0016746	transferase activity, transferring acyl groups	1
GO:0016741	transferase activity, transferring one-carbon groups	1
CellularComponent
GO:0016020	membrane	3
GO:0044425	membrane part	3
GO:0005623	cell	2
GO:0044464	cell part	2
GO:0005622	intracellular	2
GO:0031224	intrinsic component of membrane	2
GO:0044424	intracellular part	1

## Sheet: Table S6
Table S6 The GO terms of the genes in module blue
GO ID	Description	Number of genes
BiologicalProcess
GO:0008152	metabolic process	11
GO:1901575	organic substance catabolic process	9
GO:0009987	cellular process	8
GO:1901361	organic cyclic compound catabolic process	8
GO:0044238	primary metabolic process	8
GO:0044237	cellular metabolic process	7
GO:0044699	single-organism process	7
GO:0044270	cellular nitrogen compound catabolic process	6
GO:0046700	heterocycle catabolic process	6
GO:0034655	nucleobase-containing compound catabolic process	6
GO:0044710	single-organism metabolic process	6
GO:1901136	carbohydrate derivative catabolic process	4
GO:0006725	cellular aromatic compound metabolic process	4
GO:0006807	nitrogen compound metabolic process	4
GO:1901292	nucleoside phosphate catabolic process	4
GO:0009166	nucleotide catabolic process	4
GO:1901565	organonitrogen compound catabolic process	4
GO:0046434	organophosphate catabolic process	4
GO:0072523	purine-containing compound catabolic process	4
GO:0044763	single-organism cellular process	4
GO:0044260	cellular macromolecule metabolic process	3
GO:0043170	macromolecule metabolic process	3
GO:0019439	aromatic compound catabolic process	2
GO:0009056	catabolic process	2
GO:0044248	cellular catabolic process	2
GO:0051234	establishment of localization	2
GO:0006629	lipid metabolic process	2
GO:0051179	localization	2
GO:0090304	nucleic acid metabolic process	2
GO:0055086	nucleobase-containing small molecule metabolic process	2
GO:0006796	phosphate-containing compound metabolic process	2
GO:0006793	phosphorus metabolic process	2
GO:0006195	purine nucleotide catabolic process	2
GO:0006163	purine nucleotide metabolic process	2
GO:0009154	purine ribonucleotide catabolic process	2
GO:0009150	purine ribonucleotide metabolic process	2
GO:0009261	ribonucleotide catabolic process	2
GO:0009259	ribonucleotide metabolic process	2
GO:0019693	ribose phosphate metabolic process	2
GO:0016070	RNA metabolic process	2
GO:0044712	single-organism catabolic process	2
GO:0044281	small molecule metabolic process	2
GO:0008202	steroid metabolic process	2
GO:0009060	aerobic respiration	1
GO:0065007	biological regulation	1
GO:0007154	cell communication	1
GO:0044267	cellular protein metabolic process	1
GO:0006464	cellular protein modification process	1
GO:0045333	cellular respiration	1
GO:0051716	cellular response to stimulus	1
GO:0015980	energy derivation by oxidation of organic compounds	1
GO:0010467	gene expression	1
GO:0006091	generation of precursor metabolites and energy	1
GO:0043412	macromolecule modification	1
GO:0090305	nucleic acid phosphodiester bond hydrolysis	1
GO:0055114	oxidation-reduction process	1
GO:0036211	protein modification process	1
GO:0050789	regulation of biological process	1
GO:0050794	regulation of cellular process	1
GO:0050896	response to stimulus	1
GO:0090501	RNA phosphodiester bond hydrolysis	1
GO:0007165	signal transduction	1
GO:0023052	signaling	1
GO:0044700	single organism signaling	1
MolecularFunction
GO:0003824	catalytic activity	17
GO:0005488	binding	10
GO:0016491	oxidoreductase activity	7
GO:0043169	cation binding	4
GO:0016787	hydrolase activity	4
GO:0043167	ion binding	4
GO:0046872	metal ion binding	4
GO:0097367	carbohydrate derivative binding	3
GO:1901363	heterocyclic compound binding	3
GO:0016817	hydrolase activity, acting on acid anhydrides	3
GO:0016818	hydrolase activity, acting on acid anhydrides, in phosphorus-containing anhydrides	3
GO:0001882	nucleoside binding	3
GO:0017111	nucleoside-triphosphatase activity	3
GO:0097159	organic cyclic compound binding	3
GO:0001883	purine nucleoside binding	3
GO:0032550	purine ribonucleoside binding	3
GO:0016462	pyrophosphatase activity	3
GO:0032549	ribonucleoside binding	3
GO:0036094	small molecule binding	3
GO:0016614	oxidoreductase activity, acting on CH-OH group of donors	2
GO:0022804	active transmembrane transporter activity	1
GO:0004519	endonuclease activity	1
GO:0016893	endonuclease activity, active with either ribo- or deoxyribonucleic acids and producing 5'-phosphomonoesters	1
GO:0004521	endoribonuclease activity	1
GO:0016891	endoribonuclease activity, producing 5'-phosphomonoesters	1
GO:0016788	hydrolase activity, acting on ester bonds	1
GO:0051536	iron-sulfur cluster binding	1
GO:0016829	lyase activity	1
GO:0051540	metal cluster binding	1
GO:0004518	nuclease activity	1
GO:0003676	nucleic acid binding	1
GO:0015405	P-P-bond-hydrolysis-driven transmembrane transporter activity	1
GO:0015399	primary active transmembrane transporter activity	1
GO:0004540	ribonuclease activity	1
GO:0016740	transferase activity	1
GO:0016741	transferase activity, transferring one-carbon groups	1
GO:0022857	transmembrane transporter activity	1
GO:0005215	transporter activity	1
CellularComponent
GO:0005623	cell	1
GO:0016020	membrane	2
GO:0044464	cell part	1
GO:0031224	intrinsic component of membrane	1
GO:0032991	macromolecular complex	1
GO:0044425	membrane part	1
GO:0043234	protein complex	1

## Sheet: Table S7
Table S7 The GO terms of the genes in module brown
GO ID	Description	Number of genes
BiologicalProcess
GO:0009987	cellular process	4
GO:0008152	metabolic process	3
GO:0044238	primary metabolic process	3
GO:0044699	single-organism process	3
GO:0071704	organic substance metabolic process	2
GO:0044710	single-organism metabolic process	2
GO:0019438	aromatic compound biosynthetic process	1
GO:0009058	biosynthetic process	1
GO:0006725	cellular aromatic compound metabolic process	1
GO:0044249	cellular biosynthetic process	1
GO:0034645	cellular macromolecule biosynthetic process	1
GO:0044260	cellular macromolecule metabolic process	1
GO:0044237	cellular metabolic process	1
GO:0044271	cellular nitrogen compound biosynthetic process	1
GO:0034641	cellular nitrogen compound metabolic process	1
GO:0051234	establishment of localization	1
GO:0010467	gene expression	1
GO:0018130	heterocycle biosynthetic process	1
GO:0046483	heterocycle metabolic process	1
GO:0006629	lipid metabolic process	1
GO:0051179	localization	1
GO:0009059	macromolecule biosynthetic process	1
GO:0043170	macromolecule metabolic process	1
GO:0006807	nitrogen compound metabolic process	1
GO:0090304	nucleic acid metabolic process	1
GO:0097659	nucleic acid-templated transcription	1
GO:0034654	nucleobase-containing compound biosynthetic process	1
GO:0006139	nucleobase-containing compound metabolic process	1
GO:1901362	organic cyclic compound biosynthetic process	1
GO:1901360	organic cyclic compound metabolic process	1
GO:1901360	organic cyclic compound metabolic process	1
GO:1901576	organic substance biosynthetic process	1
GO:0032774	RNA biosynthetic process	1
GO:0016070	RNA metabolic process	1
GO:0044763	single-organism cellular process	1
GO:1902578	single-organism localization	1
GO:0044765	single-organism transport	1
GO:0008202	steroid metabolic process	1
GO:0006351	transcription, DNA-templated	1
GO:0006810	transport	1
MolecularFunction
GO:0005488	binding	2
GO:0003824	catalytic activity	4
GO:0016787	hydrolase activity	1
GO:0016491	oxidoreductase activity	1
GO:0016614	oxidoreductase activity, acting on CH-OH group of donors	1
GO:0008233	peptidase activity	1
GO:0022857	transmembrane transporter activity	1
GO:0005215	transporter activity	1
CellularComponent
GO:0016020	membrane	1
GO:0044425	membrane part	1
GO:0031224	intrinsic component of membrane	1

## Sheet: Table S8
Table S8 List of the KEGG pathway significantly overrepresented at reference set with the genes in three module.
Pathway ID	Pathway	DEGs genes with pathway annotation	All genes with pathway annotation	Pvalue
bisque4
ko04111	Cell cycle - yeast	2(2.90%)	89(3.83%)	0
ko04113	Meiosis - yeast	1(1.45%)	66(2.84%)	0
ko00900	Terpenoid backbone biosynthesis	6(8.7%)	23(0.99%)	0.0078
ko01212	Fatty acid metabolism	4(5.80%)	38(1.64%)	0.0088
ko01040	Biosynthesis of unsaturated fatty acids	3(4.35%)	28(1.21%)	0.0207
blue
ko01100	Metabolic pathways	13(14.13%)	922(39.71%)	0
ko00340	Histidine metabolism	1(1.09%)	20(0.86%)	0.0004
ko00330	Arginine and proline metabolism	1(1.09%)	43(1.85%)	0.0005
ko01210	2-Oxocarboxylic acid metabolism	2(2.17%)	54(2.33%)	0.0008
ko01230	Biosynthesis of amino acids	2(2.17%)	141(6.07%)	0.0011
ko00300	Lysine biosynthesis	1(1.09%)	24(1.03%)	0.0031
ko00380	Tryptophan metabolism	2(2.17%)	41(1.77%)	0.0055
ko01110	Biosynthesis of secondary metabolites	9(9.78%)	349(15.03%)	0.0202
ko01120	Microbial metabolism in diverse environments	3(3.26%)	238(10.25%)	0.0243
ko03022	Basal transcription factors	1(1.09%)	31(1.34%)	0.033
ko00410	beta-Alanine metabolism	1(1.09%)	29(1.25%)	0.0468
brown
ko00520	Amino sugar and nucleotide sugar metabolism	1(1.92%)	64(2.76%)	0.0918
